# Supplementary material for: Metal exposure from additive manufacturing and its effect on the nasal lavage fluid proteome - a pilot study
Source: PLoS One. 2021 Aug 31;16(8):e0256746. doi: 10.1371/journal.pone.0256746 (PMC8407577; doi:10.1371/journal.pone.0256746)
Supplement: S1 File — (XLSX) [file pone.0256746.s003.xlsx]

## Sheet: Participant demogr. and symptom
Group	Sex	Age	BMI	Smoker	Years worked in current occupational setting	Self-reported asthma diagnosis	Self-reported allergy diagnosis
AM Year 1	Female	28	22.7		1	1	1
AM Year 1	Male	49	31.2		1
AM Year 1	Male	41	25.4		1		1
AM Year 1	Male	55	30.8		0
AM Year 1	Male	42	30.6		0		1
AM Year 2	Female	29	22.7		2	1	1
AM Year 2	Male	43	30.6		1		1
AM Year 2	Female	39	28.2		1
AM Year 2	Female	23	31.9		1
AM Year 2	Male	48	28.4		2
AM Year 2	Male	29	25.2	Yes	0
AM Year 2	Male	37	22.9		1
AM Year 2	Male	42	27		1	1	1
AM Year 2	Male	28	31.2	Yes	0
Welder Year 1	Male	20	28.3		0	1
Welder Year 1	Male	43	25.9		4
Welder Year 1	Male	42	29.5	Yes	1	1	1
Welder Year 1	Male	50	24.9		7	1	1
Welder Year 1	Male	45	29		19
Welder Year 1	Male	34	27.8	Yes	1

## Sheet: Proteomics AM Year 1
Raw LFQintensity
ID	Day	A1BG	A2M	ACTB	ACTC1	ACTG1	AGT	AHSG	ALB	ALDH3A1	ANXA1	APOA1	APOA2	APOA4	APOH	ATRN	AZGP1	B2M	BASP1	BPIFA1	BPIFB1	BPIFB2	BPIFB4	C3	C4B	CALM3	CALML5	CAPS	CD59	CEACAM5	CFB	CFH	CFL1	CLU	CORO1A	CP	CRISP3	CST1	CST3	CST4	CSTB	CTSB	CTSD	CXCL17	DCD	DEFA3	DMBT1	ENO1	EZR
AM1.1	Monday	2.699e+06	1.2059e+07	539100	2.4222e+06	4.3647e+07	1110900	2.671e+06	2.7788e+09		1.7122e+06	1.7043e+07	1.0432e+06	383110	2.2919e+06	78389	2.234e+08	6.163e+07	3.0166e+06	2.3463e+07	3.5405e+07	1.5091e+07	2.5778e+06	5.3566e+07	9.0388e+06	3.8269e+06	232860	589150	801470	80286	3.609e+07	715390	2.3487e+06	1.7561e+07	846320	1.1677e+07	5.2996e+06	315480	2.7847e+06	1.8396e+07	1.388e+06		614160	3.3379e+06	176630	4.2046e+06	6.8211e+07	4.7451e+06	2.8036e+06
AM1.1	Friday	4.1495e+06	3.8331e+07	936170	3.3851e+06	6.0376e+07	769180	3.9679e+06	3.2138e+09	244150	2.1942e+06	6.1056e+07	8.3048e+06	3.7027e+06	3.9255e+06	152530	2.0182e+08	54291000	2.8713e+06	3.2107e+07	5.7468e+07	8.9095e+06	755070	6.7664e+07	1.2743e+07	1.1407e+06	544870	216230	1.1787e+06	143020	1.4166e+07	3.967e+06	3.2573e+06	1.5678e+07	1.2587e+06	1.5117e+07	6.5889e+06	289910	3.398e+06	1.7488e+07	1.4284e+06	262710	662930	2.2665e+06	212890	7.7716e+06	6.4991e+07	4.9538e+06	3.5488e+06
AM1.2	Monday	449650	2.8738e+06			9.2752e+06	229120	1.0399e+06	1.335e+09	191270	4.5058e+06	21788000	2.801e+06	546020	3.3933e+06	121070	4.0856e+08	2.6549e+07	145030	1.5542e+08	3.7515e+08	2.7818e+07	211590	4.5993e+07	4.1401e+06	147220	232120	193760		113340	1.4163e+06	2.4927e+06	385980	3.2551e+07		8.006e+06	7.3997e+06	6.1728e+06	6.56e+06	1.0993e+08	1.4662e+06	200660	818140	3.1719e+06	550600	618860	2.9888e+08
AM1.2	Friday	353690	4.4623e+06	204330		2.0717e+07	298240	1.8595e+06	1.6441e+09	2.5239e+06	5.4034e+06	1.8376e+07	3.5493e+06	100640	3.8333e+06	155480	2.5815e+08	2.7086e+07	1.6843e+06	78197000	1.4586e+08	13222000	8.4866e+06	6.3411e+07	7.6081e+06	2.4828e+06	1.921e+06	4.6452e+06	2.0058e+06	287750	2.0626e+06	3.3201e+06	476590	2.8599e+07		1.0165e+07	7.8244e+06	5.2586e+06	4e+06	9.0178e+07	1.3016e+06			3.3103e+06	856490	1.3845e+06	2.3976e+08		2.4852e+06
AM1.3	Monday		111620		451290	8.5162e+06			9.0688e+08		2.1419e+06	1.966e+06			472990	200480	4.7775e+08	5.0888e+07	1.069e+06	1.2187e+08	6.2913e+08	2.7652e+07	1.6706e+07	1.1264e+07				694350	1.1243e+06	179310	354620			3.4507e+07		1.1104e+07	2.3037e+07	7.4287e+06	1.5637e+07	4.5962e+07	654770	915040	2.0376e+06	5.0196e+06	917790		4.1281e+08		2.1636e+06
AM1.3	Friday			204840	1.2265e+06	1.2813e+07		1.5743e+06	1.2259e+09	1.6973e+06	3.5705e+06	3.4691e+06	574320		459590	124800	3.804e+08	6.0811e+07	562650	1.1784e+08	6.5286e+08	2.7139e+07	2.218e+07	1.6358e+07	64378		276510	345480	1.6775e+06	237800	151360	95959	370240	3.3126e+07		1.1073e+07	1.7448e+07	1.1162e+07	1.2967e+07	2.0175e+08	669230	660280	1.1991e+06	5.2341e+06	983160	1.4213e+06	2.5811e+08	557190	2.2601e+06
AM1.4	Monday	361740	1498800	486490	1.0488e+06	3.6515e+07	144460	2.5085e+06	1.6569e+09	298890	4.9835e+06	1.0197e+07	979360		1.6094e+06	99937	4.486e+08	3.6566e+07	2.8197e+06	3.8251e+07	9.9123e+07	1.0069e+07	1.4976e+06	4.856e+07	419090	1.4339e+06	605150	3.4516e+06	1.791e+06	308100	1.057e+06	3.2044e+06	1.938e+06	2.6502e+07	309910	9.1673e+06	1.4975e+07	897900	4.1954e+06	6.5417e+07	2.7979e+06	295710	775120	2.8191e+06	578530	3.9988e+06	1.6415e+08	2.1324e+06	2.9338e+06
AM1.4	Friday	1688200	1.0797e+07	445660		3.0193e+07	463620	3.8417e+06	2513500000	808320	4.1396e+06	3.0293e+07	5.272e+06	842090	2.4845e+06	183960	2.3351e+08	3.7224e+07	2.7852e+06	1.2999e+08	1.2416e+08	1.0773e+07	6.3899e+06	9.6668e+07	4.7404e+06	2.4713e+06	1.0501e+06	2.4724e+06	830170	192940	4.4119e+06	4.5061e+06	716760	1.8787e+07	316220	1.1716e+07	6.6904e+06	494560	3.9043e+06	5.8468e+07	1.3123e+06		575570	1.2582e+06	1.0355e+06	2.6185e+06	8.8831e+07	1.9153e+06	4.6405e+06
AM1.5	Monday	1.8547e+06	6.9266e+06	237660	489680	1.2492e+07	275270	4.0633e+06	2.2377e+09		559550	2.1703e+07	2.8794e+06	2997600	6.7881e+06	132070	2.2327e+08	5.3867e+07	491150	3.1755e+07	1.1753e+08	9.7033e+06	6.6836e+06	8.813e+07	9.6475e+06	420830			1.1828e+06	221000	8.6361e+06	1.1095e+07	372230	2.3918e+07	121730	1.13e+07	8.4959e+06	2.4037e+06	3.068e+06	9.3942e+07	618830		835990	2.8979e+06	648640	2.6477e+06	1.4916e+08	256500	1.121e+06
AM1.5	Friday	1.6231e+06	1.8785e+06			2.4381e+07	316170	916850	1.2344e+09		941230	1.9696e+07	2.193e+06	1.6346e+06	1.5474e+06	179070	2.7052e+08	7.0867e+07	1.7587e+06	9.1954e+07	3.0958e+08	1.764e+07	2.0627e+07	7.7169e+07	4.11e+06	1092300	420780	940240			5.5269e+06	1.0294e+06	655020	3.6342e+07	154320	1.4532e+07	5.1172e+06	1.3138e+06	4.9183e+06	8.6428e+07	559590	206190	1.3842e+06	2.0272e+06	385150		2.1511e+08	248000	2.9761e+06
Log LFQintensity
ID	Day	A1BG	A2M	ACTB	ACTC1	ACTG1	AGT	AHSG	ALB	ALDH3A1	ANXA1	APOA1	APOA2	APOA4	APOH	ATRN	AZGP1	B2M	BASP1	BPIFA1	BPIFB1	BPIFB2	BPIFB4	C3	C4B	CALM3	CALML5	CAPS	CD59	CEACAM5	CFB	CFH	CFL1	CLU	CORO1A	CP	CRISP3	CST1	CST3	CST4	CSTB	CTSB	CTSD	CXCL17	DCD	DEFA3	DMBT1	ENO1	EZR
AM1.1	Monday	6.4312	7.08131	5.73167	6.38421	7.63995	6.04567	6.42667	9.44386		6.23355	7.23155	6.01837	5.58332	6.3602	4.89426	8.34908	7.78979	6.47952	7.37038	7.54906	7.17872	6.41125	7.72889	6.95611	6.58285	5.36709	5.77023	5.90389	4.90464	7.55739	5.85454	6.37083	7.24455	5.92753	7.06733	6.72424	5.49897	6.44478	7.26472	6.14239		5.78828	6.52347	5.24706	6.62372	7.83385	6.67625	6.44772
AM1.1	Friday	6.618	7.58355	5.97135	6.52957	7.78086	5.88603	6.59856	9.50702	5.38766	6.34128	7.78573	6.91933	6.56852	6.59389	5.18336	8.30496	7.73473	6.45808	7.5066	7.75943	6.94985	5.87799	7.83036	7.10527	6.05717	5.73629	5.33492	6.0714	5.1554	7.15125	6.59846	6.51286	7.19529	6.09992	7.17947	6.81881	5.46226	6.53122	7.24274	6.15485	5.41948	5.82147	6.35536	5.32816	6.89051	7.81285	6.69494	6.55008
AM1.2	Monday	5.65287	6.45846			6.96732	5.36006	6.01699	9.12548	5.28165	6.65377	7.33822	6.44731	5.73721	6.53062	5.08304	8.61126	7.42405	5.16146	8.19151	8.5742	7.44433	5.3255	7.66269	6.61701	5.16797	5.36571	5.28726		5.05438	6.15116	6.39667	5.58656	7.51256		6.90342	6.86921	6.79048	6.8169	8.04112	6.16619	5.30246	5.91283	6.50132	5.74084	5.79159	8.4755
AM1.2	Friday	5.54862	6.64956	5.31033		7.31633	5.47457	6.2694	9.21593	6.40207	6.73267	7.26425	6.55014	5.00277	6.58357	5.19167	8.41187	7.43274	6.22642	7.89319	8.16394	7.1213	6.92873	7.80216	6.88128	6.39494	6.28353	6.667	6.30229	5.45902	6.31442	6.52115	5.67814	7.45635		7.00711	6.89345	6.72087	6.60206	7.9551	6.11448			6.51987	5.93272	6.14129	8.37978		6.39536
AM1.3	Monday		5.04774		5.65446	6.93025			8.95755		6.3308	6.29358			5.67485	5.30207	8.6792	7.70662	6.02898	8.0859	8.79874	7.44173	7.22287	7.05169				5.84158	6.05088	5.2536	5.54976			7.53791		7.04548	7.36243	6.87091	7.19415	7.6624	5.81609	5.96144	6.30912	6.70067	5.96274		8.61575		6.33518
AM1.3	Friday			5.31141	6.08867	7.10765		6.19709	9.08846	6.22976	6.55273	6.54022	5.75915		5.66237	5.09621	8.58024	7.78398	5.75024	8.07129	8.81482	7.43359	7.34596	7.21373	4.80874		5.44171	5.53842	6.22466	5.37621	5.18001	4.98209	5.56848	7.52017		7.04427	7.24175	7.04774	7.11284	8.30481	5.82558	5.81973	6.07886	6.71884	5.99262	6.15269	8.4118	5.746	6.35413
AM1.4	Monday	5.5584	6.17574	5.68707	6.02069	7.56247	5.15975	6.39941	9.2193	5.47551	6.69753	7.00847	5.99094		6.20666	4.99973	8.65186	7.56308	6.4502	7.58264	7.99617	7.00299	6.1754	7.68628	5.62231	6.15652	5.78186	6.53802	6.2531	5.48869	6.02407	6.50575	6.28735	7.42328	5.49124	6.96224	7.17537	5.95323	6.62277	7.81569	6.44683	5.47087	5.88937	6.45011	5.76233	6.60193	8.21524	6.32887	6.46743
AM1.4	Friday	6.22742	7.0333	5.649		7.47991	5.66616	6.58452	9.40028	5.90758	6.61696	7.48134	6.72198	5.92536	6.39524	5.26472	8.36831	7.57082	6.44486	8.11391	8.09398	7.03234	6.80549	7.98528	6.67581	6.39293	6.02123	6.39312	5.91917	5.28542	6.64463	6.6538	5.85537	7.27386	5.49999	7.06878	6.82545	5.69422	6.59154	7.76692	6.11803		5.7601	6.09975	6.01515	6.41805	7.94856	6.28224	6.66656
AM1.5	Monday	6.26827	6.84052	5.37596	5.68991	7.09663	5.43976	6.60888	9.3498		5.74784	7.33652	6.4593	6.47677	6.83175	5.1208	8.34883	7.73132	5.69121	7.50181	8.07015	6.98692	6.82501	7.94512	6.98441	5.62411			6.07291	5.34439	6.93632	7.04513	5.57081	7.37872	5.0854	7.05308	6.92921	6.38088	6.48686	7.97286	5.79157		5.9222	6.46208	5.812	6.42287	8.17365	5.40909	6.04961
AM1.5	Friday	6.21035	6.27381			7.38705	5.49992	5.9623	9.09146		5.9737	7.29438	6.34104	6.21341	6.1896	5.25302	8.4322	7.85044	6.24519	7.96357	8.49077	7.2465	7.31444	7.88744	6.61384	6.03834	5.62406	5.97324			6.74248	6.01258	5.81625	7.56041	5.18842	7.16233	6.70903	6.11853	6.69182	7.93665	5.74787	5.31427	6.1412	6.3069	5.58563		8.33266	5.39445	6.47365
[truncated: 123 more columns]

## Sheet: Proteomics Welder Year 1
Raw LFQintensity
ID	Day	A1BG	A2M	ACTB	ACTC1	ACTG1	AGT	AHSG	ALB	ALDH3A1	ALDOA	AMBP	AMY1A	ANXA1	APOA1	APOA2	APOA4	APOH	ATRN	AZGP1	B2M	BASP1	BPIFA1	BPIFB1	BPIFB2	BPIFB4	C3	C4B	CALM3	CALML5	CD59	CEACAM5	CFB	CFH	CFL1	CLU	CORO1A	CP	CRISP3	CST1	CST3	CST4	CSTB	CTSB	CTSD	CXCL17	DCD	DEFA3	DMBT1
Welder1	Monday	2.8902e+06	6.5801e+07	788060	2.8781e+06	5.1967e+07	780430	6.6658e+06	4.2849e+09		1.3546e+06	402700	380760	1.9321e+06	5.2883e+07	5.4405e+06	7.9434e+06	8.2212e+06	103980	1.9812e+08	4.8426e+07	683810	1.8264e+07	6.8731e+07	4.7642e+06	2.2848e+06	1.1298e+08	7.6794e+06	656430	1.2015e+06	644110	128350	7.8247e+06	1.0455e+07	2.2489e+06	1.3847e+07	616110	1.4641e+07	4.7375e+06	7.5826e+06	2.8117e+06	5.3631e+07	1.0499e+06	265340	1.2764e+06	2.7305e+06	148370	6.2984e+06	5.8392e+07
Welder1	Friday	1.4105e+06	4.4842e+07	548280	1.3507e+06	3.68e+07	238450	5.428e+06	3.3528e+09	166240	482690	325500	364420	2.1075e+06	3.2349e+07	5.0832e+06	2.5739e+06	4.7051e+06	190310	2.4965e+08	8.9837e+07	1.3831e+06	4.5942e+07	1.448e+08	7.0933e+06	5.6043e+06	8.6001e+07	3.6336e+06	772780	638270	1.6673e+06	268000	6.1942e+06	6.3733e+06	1.2706e+06	2.3561e+07	354050	1.3564e+07	5.298e+06	5.466e+06	3.8564e+06	8.1107e+07	583090	288880	1.4174e+06	6.7385e+06	622260	5.8416e+06	1.6903e+08
Welder2	Monday	2.7863e+06	2.4197e+07	192570	997750	1.2424e+07	685000	5.7519e+06	3.9286e+09			211500	146270		3.6297e+07	6.2473e+06	2.1048e+06	7.3207e+06	143990	1.9084e+08	6.4087e+07	813900	6.5893e+07	6.3607e+07	1.3604e+07	6.4245e+06	6.3677e+07	2.6644e+07	401820	5.9616e+06	485980	189320	3.0125e+07	4.5643e+06	366860	3.49e+07	150660	9.1807e+06	7.4321e+06	595280	2.7983e+06	2.2265e+06	1.0028e+06	463370	786420	2.1064e+06	175350	772080	1.0367e+08
Welder2	Friday	1.4679e+06	9203600	458800		3.0261e+07	214980	5.2232e+06	3.5595e+09	8.1313e+06	1.2109e+06	330790	220020	2.6479e+06	2.2154e+07	5.1213e+06	4624900	3.228e+06	102820	4.7195e+08	4.2568e+07	342590	6.884e+07	1.2423e+08	8.5304e+06	3.6421e+06	4.3779e+07	1.0819e+07			1.3943e+06	103620	1.1751e+07	3.609e+06	458910	5.5353e+07	182160	1.3917e+07	8.6578e+06	3.6436e+06	470310	7.6622e+07	572940	651550	1.236e+06	3.9591e+06	1.1321e+06	2.854e+06	1.8816e+08
Welder3	Monday	3.596e+06	2.6747e+07	393150	1.8504e+06	2.9403e+07	1.099e+06	1.1683e+07	6.0074e+09	313380		521060	163340	2.3503e+06	4.741e+07	1.0139e+07	6.1459e+06	1.1932e+07	88253	1.9674e+08	2.8354e+07	566150	1.0039e+08	8.258e+07	1.0317e+07	106830	6.5986e+07	5.7423e+06			611530		5.8253e+06	4.5844e+06	631180	8.3458e+06	123660	1.2322e+07	8.7573e+06	218290	4.2524e+06	1.6031e+06	872240	296070	1.3532e+06	1.1652e+06	169960	1.1817e+06	1.3876e+08
Welder3	Friday	2.426e+06	3.1708e+07	2.0072e+06	6.9036e+06	1.0413e+08	497820	9.9463e+06	4.5076e+09	828350	4.5052e+06	702960		4.3145e+06	6.3002e+07	1.1709e+07	4.0994e+06	7.4405e+06		1.0031e+08	1.4736e+07	3.9601e+06	2.9808e+07	3.143e+07	3.7926e+06	716790	7.0695e+07	6.8468e+06	3.1817e+06	1.3063e+06	570200	191950	6.3737e+06	2.9838e+06	7.4622e+06	6.261e+06	3.949e+06	1.1052e+07	1.112e+07	630950	1.6452e+06	2.0414e+06	2.5673e+06		878810	581620		1.7805e+07	4.4909e+07
Welder4	Monday	4.0029e+06	4.5092e+07	419060	2.9125e+06	4.2076e+07	1.4083e+06	9.1766e+06	4.8005e+09	185290	444600	305040	293230	2.6297e+06	3.9795e+07	7.3396e+06	4.8498e+06	5.5718e+06	110000	1.1942e+08	4.5069e+07	2.0824e+06	14599000	2.7064e+07	4.3525e+06		1.0344e+08	1.2748e+07	266760		665820	160370	1.3765e+07	1.0203e+07	928530	1.2106e+07	545270	1.5484e+07	4.3408e+06	451300	1.7181e+06	5.334e+06	949320	419630	423900	808210	145770	9.7875e+06	6.5643e+07
Welder4	Friday	2.7387e+06	1.9678e+07	521620	2.0566e+06	4.1612e+07	355050	5.1627e+06	3.8806e+09	1.2292e+06	857230	299370		3.0517e+06	4.42e+07	9.0146e+06	3.2127e+06	3.6693e+06	287870	2.0099e+08	6.3357e+07	3.767e+06	2.264e+07	4.3951e+07	5.5644e+06	786270	9.1387e+07	9.2103e+06	1.5839e+06		1.3933e+06	228610	1.1731e+07	4.3522e+06	788650	2.1108e+07	683660	1.4327e+07	7.6016e+06	590380	3.4519e+06	7.9862e+06	1.3052e+06		835790	1.636e+06	668880	4.9433e+06	1.0541e+08
Welder5	Monday	338240	1.7555e+06	603020	1.1609e+06	2.9135e+07		830130	1.3922e+09		120670		768830	2.5262e+06	8.6239e+06	324020		904800	127920	4.9148e+08	5.794e+07	1.1545e+06	2.9346e+08	2.7176e+08	2.6852e+07	2.4582e+06	35341000	1.0601e+06		390330	1.398e+06	115140	1.9986e+06	514310	1.0562e+06	3.7941e+07	429230	1.1095e+07	2.1297e+07	993680	1.0419e+07	6.6015e+07	1.6083e+06	606080	2.026e+06	4.3976e+06	584850	1.5732e+06	2.9099e+08
Welder5	Friday	668590	2.925e+06	668760	1.6955e+06	3.5401e+07		2.0061e+06	2.789e+09	362310	163950	477360	629530	5.8095e+06	1.159e+07	1.2979e+06	207320	893020	348360	3.9015e+08	9.3927e+07	2.6363e+06	5.7872e+07	5.7764e+07	3.2155e+07	1.8409e+06	3.6273e+07	2.1426e+06	2.0996e+06	3.9234e+06	657320	270850	502950	898720	2.8198e+06	2.0418e+07	1.0411e+06	1.0581e+07	4.9727e+07		5.7841e+06	6.6983e+06	2.39e+06		1.6292e+06	2.7266e+06	899070	3.0696e+06	2.2472e+08
Welder6	Monday				486290	1.0327e+07		772190	1.0859e+09	276680			1.4839e+06	1.8321e+06	7.0595e+06	1.6218e+06		1.0552e+06	405340	3.4177e+08	7.4166e+07	2.2326e+06	278060000	3.0582e+08	3.778e+07	4.2895e+07	2.0028e+07	67237	1.1605e+06		1.4365e+06	322320		206570	472130	3.2263e+07		8.2638e+06	1.0563e+07	1.5689e+07	1.1134e+07	3.1322e+07	866710	232630	1.1302e+06	4.2423e+06	681750		2.1467e+08
Welder6	Friday	795260	8.1576e+06	396230	645860	1.979e+07		2.1031e+06	2.1169e+09	550220	127400		1.2992e+06	3.131e+06	2.0078e+07	6.1335e+06		3.1861e+06	168850	2.765e+08	7.9543e+07	950880	2.7215e+08	4.2232e+08	4.9378e+07	2.7583e+07	3.9189e+07	2.1872e+06	1.2337e+06	1.4314e+06	1.1201e+06	192970	2.4046e+06	190420	901800	2.8137e+07		7.2863e+06	6.0636e+06	6.515e+06	1.1548e+07	2.2283e+07	712140	813160	990220	3.6765e+06	186420	1.103e+06	1.9049e+08
Log LFQintensity
ID	Day	A1BG	A2M	ACTB	ACTC1	ACTG1	AGT	AHSG	ALB	ALDH3A1	ALDOA	AMBP	AMY1A	ANXA1	APOA1	APOA2	APOA4	APOH	ATRN	AZGP1	B2M	BASP1	BPIFA1	BPIFB1	BPIFB2	BPIFB4	C3	C4B	CALM3	CALML5	CD59	CEACAM5	CFB	CFH	CFL1	CLU	CORO1A	CP	CRISP3	CST1	CST3	CST4	CSTB	CTSB	CTSD	CXCL17	DCD	DEFA3	DMBT1
Welder1	Monday	6.46093	7.81823	5.89656	6.45911	7.71573	5.89233	6.82385	9.63194		6.13181	5.60498	5.58065	6.28603	7.72332	6.73564	6.90001	6.91494	5.01695	8.29693	7.68508	5.83494	7.2616	7.83715	6.67799	6.35885	8.053	6.88533	5.81719	6.07972	5.80896	5.1084	6.89347	7.01932	6.35197	7.14136	5.78966	7.16557	6.67555	6.87982	6.44897	7.72942	6.02115	5.4238	6.10599	6.43624	5.17135	6.79923	7.76635
Welder1	Friday	6.14937	7.65168	5.739	6.13056	7.56585	5.3774	6.73464	9.52541	5.22074	5.68367	5.51255	5.5616	6.32377	7.50986	6.70614	6.41059	6.67257	5.27946	8.39733	7.95346	6.14085	7.66221	8.16077	6.85085	6.74852	7.9345	6.56034	5.88806	5.805	6.22201	5.42813	6.79199	6.80436	6.10401	7.37219	5.54906	7.13239	6.72411	6.73767	6.58618	7.90906	5.76574	5.46072	6.15149	6.82856	5.79397	6.76653	8.22796
Welder2	Monday	6.44503	7.38376	5.28459	5.99902	7.09426	5.83569	6.75981	9.59424			5.32531	5.16516		7.55987	6.79569	6.32321	6.86455	5.15833	8.28067	7.80677	5.91057	7.81884	7.8035	7.13367	6.80784	7.80398	7.4256	5.60403	6.77536	5.68662	5.2772	7.47893	6.65937	5.5645	7.54283	5.178	6.96288	6.87111	5.77472	6.44689	6.34762	6.00121	5.66593	5.89565	6.32354	5.24391	5.88766	8.01565
Welder2	Friday	6.1667	6.96396	5.66162		7.48088	5.3324	6.71794	9.55139	6.91016	6.08311	5.51955	5.34246	6.4229	7.34545	6.70938	6.6651	6.50893	5.01208	8.6739	7.62908	5.53477	7.83784	8.09423	6.93097	6.56135	7.64127	7.03419			6.14436	5.01544	7.07007	6.55739	5.66173	7.74314	5.26045	7.14355	6.93741	6.56153	5.67238	7.88435	5.75811	5.81395	6.09202	6.5976	6.05388	6.45545	8.27453
Welder3	Monday	6.55582	7.42728	5.59456	6.26727	7.46839	6.041	7.06755	9.77869	5.49607		5.71689	5.21309	6.37112	7.67587	7.006	6.78859	7.07671	4.94573	8.29389	7.45261	5.75293	8.00169	7.91687	7.01355	5.02869	7.81945	6.75909			5.78642		6.76532	6.66128	5.80015	6.92147	5.09223	7.09068	6.94237	5.33903	6.62863	6.20496	5.94064	5.47139	6.13136	6.0664	5.23035	6.07251	8.14226
Welder3	Friday	6.38489	7.50117	6.30259	6.83908	8.01758	5.69707	6.99766	9.65395	5.91821	6.65371	5.84693		6.63493	7.79935	7.06852	6.61272	6.8716		8.00134	7.16838	6.59771	7.47433	7.49734	6.57894	5.85539	7.84939	6.83549	6.50266	6.11604	5.75603	5.28319	6.80439	6.47477	6.87287	6.79664	6.59649	7.04344	7.0461	5.79999	6.21622	6.30993	6.40948		5.94389	5.76464		7.25054	7.65233
Welder4	Monday	6.60237	7.6541	5.62228	6.46427	7.62403	6.1487	6.96268	9.68129	5.26785	5.64797	5.48436	5.46721	6.41991	7.59983	6.86567	6.68572	6.746	5.04139	8.07708	7.65388	6.31856	7.16432	7.43239	6.63874		8.01469	7.10544	5.42612		5.82336	5.20512	7.13878	7.00873	5.9678	7.083	5.73661	7.18988	6.63757	5.65447	6.23505	6.72705	5.97741	5.62287	5.62726	5.90752	5.16367	6.99067	7.81719
Welder4	Friday	6.43754	7.29398	5.71735	6.31315	7.61922	5.55029	6.71288	9.5889	6.08962	5.9331	5.47621		6.48454	7.64542	6.95495	6.50687	6.56458	5.4592	8.30317	7.80179	6.576	7.35488	7.64297	6.74542	5.89557	7.96088	6.96427	6.19973		6.14404	5.3591	7.06934	6.63871	5.89688	7.32445	5.83484	7.15616	6.88091	5.77113	6.53806	6.90234	6.11568		5.9221	6.21378	5.82535	6.69402	8.02288
Welder5	Monday	5.52922	6.2444	5.78033	6.06479	7.46442		5.91915	9.1437		5.0816		5.88583	6.40247	6.9357	5.51057		5.95655	5.10694	8.69151	7.76298	6.06239	8.46755	8.43419	7.42898	6.39062	7.54828	6.02535		5.59143	6.14551	5.06123	6.30073	5.71122	6.02375	7.57911	5.63269	7.04513	7.32832	5.99725	7.01783	7.81964	6.20637	5.78253	6.30664	6.64322	5.76704	6.19678	8.46388
Welder5	Friday	5.82516	6.46613	5.82527	6.2293	7.54902		6.30235	9.44545	5.55908	5.21471	5.67885	5.79902	6.76414	7.06408	6.11324	5.31664	5.95086	5.54203	8.59123	7.97279	6.42099	7.76247	7.76166	7.50725	6.26503	7.55958	6.33094	6.32214	6.59366	5.81778	5.43273	5.70152	5.95362	6.45022	7.31001	6.01749	7.02453	7.69659		6.76224	6.82596	6.3784		6.21197	6.43562	5.95379	6.48708	8.35164
Welder6	Monday				5.6869	7.01397		5.88772	9.03579	5.44198			6.1714	6.26295	6.84877	6.21		6.02333	5.60782	8.53373	7.8702	6.34881	8.44414	8.48547	7.57726	7.63241	7.30164	4.82761	6.06465		6.15731	5.50829		5.31507	5.67406	7.5087		6.91718	7.02379	7.1956	7.04665	7.49585	5.93787	5.36667	6.05316	6.6276	5.83363		8.33177
Welder6	Friday	5.90051	6.91156	5.59795	5.81014	7.29645		6.32286	9.3257	5.74054	5.10517		6.11368	6.49568	7.30272	6.78771		6.50326	5.2275	8.4417	7.9006	5.97813	8.43481	8.62564	7.69353	7.44064	7.59316	6.33989	6.09121	6.15576	6.04926	5.28549	6.38104	5.27971	5.95511	7.44928		6.86251	6.78273	6.81391	7.06251	7.34797	5.85257	5.91018	5.99573	6.56543	5.27049	6.04258	8.27987
[truncated: 134 more columns]

## Sheet: Proteomics AM Year 2
Raw LFQintensity
ID	Day	A1BG	A2M	ACTB	ACTC1	ACTG1	AGT	AHSG	ALB	ALDH3A1	ALDOA	AMY1A	ANXA1	APOA1	APOA2	APOA4	APOH	ARHGDIB	ATRN	AZGP1	B2M	BASP1	BPIFA1	BPIFB1	BPIFB2	BPIFB4	C3	C4B	CALM3	CALML5	CALU	CAPS	CD59	CEACAM5	CFB	CFH	CFL1	CLU	CORO1A	CP	CRISP3	CST1	CST3	CST4	CSTB	CTSB	CTSD	CXCL17	DCD
AM2.1	Monday	1.5086e+06	7.7294e+06	381660	2.0196e+06	5.1512e+07	286090	1.4395e+06	1.2919e+09	367110	617360	393330	5.0174e+06	3.881e+07	5.3157e+06	1.8015e+06	2.0339e+06	1.6086e+06	354880	2.9413e+08	6.2494e+07	4.0155e+06	1.2091e+08	4.2482e+08	2.5779e+07	1.7804e+07	6.5981e+07	4.3759e+06	1.1972e+06	1.6451e+06	1.5064e+06	581120			3.3924e+06	258200	1.1888e+06	4.1565e+07	734120	1.5617e+07	3.7089e+06	2.0252e+06	4.9054e+06	5.4138e+07	980390		1.0536e+06	1.8414e+06	480340
AM2.1	Friday	510030	3.9401e+06		1.3187e+06	1.8121e+07		1.308e+06	1.2269e+09			225450	2.3408e+06	2.4816e+07	3.2246e+06	823140	1.2069e+06		194620	3.0351e+08	5.9907e+07	1.7545e+06	6.1473e+07	4.9228e+08	2.6713e+07	2.0831e+07	6.8241e+07	5.4484e+06		283250	1.0337e+06	762770			2.9025e+06	905580	881880	4.0144e+07		1.4786e+07	3.1137e+06	1.3714e+06	4.2398e+06	1.2079e+08	590490	484960	1.6449e+06	2.2437e+06	825520
AM2.2	Monday	1.0561e+06	8.7652e+06	1.4576e+06	4.1619e+06	9.1196e+07	394690	2.3628e+06	1.9474e+09		2.1938e+06	610460	3.9426e+06	2.0307e+07	1.23e+06		1.5407e+06	7.6162e+06	140390	2.5651e+08	3.6439e+07	5.9285e+06	1.9828e+07	5.9277e+07	9.3047e+06	3.7117e+06	4.3638e+07	1.548e+06	3.5072e+06	1.6668e+06	787380	974420	1.472e+06	146240	3.1627e+06	1.2791e+06	5.4675e+06	1.6415e+07	3.675e+06	1.2335e+07	1.2006e+07	758610	5.0997e+06	3.2452e+07	2.1637e+06	429240	1.3716e+06	2.2133e+06	527490
AM2.2	Friday	4.8658e+06	4.1807e+07	367560	1522900	3.1579e+07	847730	4.7655e+06	2.719e+09		355320	526050	2.1998e+06	8.1417e+07	1.6583e+07	1.9204e+06	2.973e+06	215700	179190	2.7841e+08	3.674e+07	974760	1.2208e+08	2.3793e+08	23722000	1.3246e+06	6.148e+07	1.3782e+07	343500	420220	1.3629e+06				5.0075e+06	1.0043e+06	1169800	2.0049e+07	258350	1.7269e+07	7.8084e+06	670370	5.1514e+06	4.4118e+07	1.3494e+06	577120	1.6788e+06	1.802e+06	475450
AM2.3	Monday	434070	845950	620990		5.9926e+07		2.5453e+06	1.3419e+09	893830	907840	319120	5.2803e+06	1.2308e+07	893540	1.0064e+06		1.8122e+06	168020	2.8693e+08	9.2335e+07	5.1717e+06	2.364e+07	7.0208e+07	1.1098e+07	5.5976e+06	7.4748e+07	366320	3.8384e+06	607620	879320	2.8535e+06	988010	360020	4.8516e+06	497540	2.1428e+06	3.7235e+07	3.1604e+06	1.9998e+07	4.5389e+06		5.8314e+06	7.4489e+07	2.1642e+06		1.6746e+06	1.8406e+06	636500
AM2.3	Friday	6.8664e+06	4.7098e+07	1.1615e+06	4.6901e+06	8.5597e+07	949830	6.1569e+06	3.6466e+09	746180	3.5127e+06	284650	2.4998e+06	1.0674e+08	9.3273e+06	3.9033e+06	3.8454e+06	3.7751e+06	138940	1.2027e+08	3.1598e+07	2.9007e+06	3.0809e+07	5.8227e+07	4.702e+06	3.8739e+06	1.2297e+08	2.1401e+07	2.0753e+06	354160	377460			84345	6.7199e+06	6.2495e+06	5.3541e+06	2.2353e+07	3.1639e+06	2.0175e+07	1.3946e+06	337930	2.1032e+06	3.6028e+07	1.3258e+06		695180	656440	221650
AM2.4	Monday	2.6576e+06	2.9794e+07	776250	571810	3.5637e+07	395450	6.6952e+06	2.4063e+09		320850		890790	3.8271e+07	4.3065e+06	3.2106e+06	3.6466e+06	2.7329e+06	112490	4.0518e+08	3.2459e+07	2.2653e+06	4.098e+07	8.8476e+07	4.7833e+06	1.0736e+07	6.192e+07	508060	1.6859e+06		430570	446080	1.4491e+06		6.1091e+06	1.8686e+06	1.8356e+06	2.5227e+07	833320	1.3977e+07	1.4787e+06	3.0836e+06	2.3905e+06	1.1254e+08			1.0385e+06	3.0609e+06	809340
AM2.4	Friday	3.9288e+06	5.2093e+07	455390	3.1718e+06	4.9265e+07	498680	3.9389e+06	2.5218e+09		561480		1.7415e+06	5.2577e+07	6.0507e+06	1589500	2.3271e+06	2.1074e+06		2.0111e+08	2.9103e+07	2.7088e+06	5.5057e+07	1.1127e+08	3.8999e+06	1.6052e+07	9.975e+07	4.3711e+06	1.6192e+06		539720		377890		6.2716e+06	4.7619e+06	2.547e+06	2.4086e+07	1.1277e+06	1.812e+07	412420	1.4966e+06	2.1922e+06	7.7831e+07	846250	305700	293190	933270	536930
AM2.5	Monday		1.9666e+06			1.9013e+07			9.1546e+08	870630			3.1614e+06	1.6475e+07	3.3849e+06		358800		185490	2.4778e+08	6.8471e+07	1.5949e+06	3.5324e+08	5.8272e+08	1.7652e+07	17920000	7.1947e+07	702600	1.041e+06	315680	860030			293670	174230	337010		3.5694e+07		1.438e+07	3.7197e+06	1.3024e+06	6.2797e+06	37278000	795430		1.7705e+06		553370
AM2.5	Friday	2.1774e+06	1.8889e+07	1.3202e+06	5.1672e+06	6.2919e+07	591320	4.4346e+06	2.3061e+09	502050	1.2218e+06	371970	2.593e+06	3.7263e+07	6.4774e+06	534890	3.0385e+06	1.8878e+06	188490	2.1641e+08	5.2877e+07	2.0807e+06	3.3895e+08	5.8766e+08	1.9836e+07	3.8833e+06	6.2789e+07	7.1511e+06	2.0441e+06	899240	344950		1.1454e+06		2.2329e+06	1.0653e+06	4.543e+06	1.6376e+07	945570	9.1355e+06	8.2825e+06	1.0947e+06	6.5434e+06	2.2853e+07	1.6752e+06	342900	1.2633e+06	1.1928e+06	242290
AM2.6	Monday	355950		640260	4.269e+06	5.633e+07	387530	1.6646e+06	1.2039e+09	5.6314e+06	3.3441e+06	371490	1.7779e+07	6.3913e+06	325790	901100	1.3289e+06	483250		3.1372e+08	5.1428e+07	2.2568e+06	1.7971e+08	2.1806e+08	3.6108e+07	5.3249e+07	2.0847e+07	426000	4.3775e+06	4.4591e+06	641050	525610	1.063e+06	1.5789e+06	965720		3.2215e+06	2.3684e+07	183390	7.2054e+06	4.3659e+06	729200	7.8237e+06	7.0549e+06	4.8283e+06	517140	2.4515e+06	2.3396e+06	301050
AM2.6	Friday	798610	1.5983e+06	332490	1.7043e+06	3.5401e+07	240240	1.3122e+06	1.0976e+09	1.0385e+06	619230	663380	8.1689e+06	1.1766e+07	985820	270890	1.0293e+06		330830	3.5608e+08	5.2378e+07	1.9658e+06	1.6226e+08	3.131e+08	6.047e+07	5.0388e+07	2.8018e+07	669840	1.5119e+06	990870	802710	1.074e+06	327330	110950	1.8507e+06		1.4381e+06	3.2852e+07	289100	1.1096e+07	4.2469e+06	1.8122e+06	1.2926e+07	3.2705e+07	3.9579e+06	469100	2.7437e+06	2.2916e+06	335990
AM2.7	Monday	371040	2.2359e+06	355900	1.4814e+06	2.9515e+07		4.092e+06	1.6571e+09	3.2937e+06	827550	467960	5.2204e+06	1.3031e+07	3061500	404890	1.5984e+06	407350		2.292e+08	7.2552e+07	2.0493e+06	2.1044e+08	4.1907e+08	9.9822e+06	9.4566e+06	5.5448e+07	3.0499e+06	2.1956e+06	806480	408910	486950	1.2329e+06	190130	8.608e+06	1.4439e+06	1.0693e+06	2.1868e+07	279590	1.4587e+07	2.8979e+06	248680	3.4221e+06	3.9067e+07	1.0096e+06	326150	1.489e+06	1.3289e+06	384530
AM2.7	Friday	817650	4.6935e+06	612710	1.8422e+06	2.6217e+07	162450	3.8891e+06	1.6513e+09	222680	357440	1.2658e+06	4.2883e+06	9.4201e+06	1.3167e+06		2.5233e+06		89340	2.012e+08	5.1695e+07	5.4737e+06	1.9684e+08	3.7252e+08	8.0227e+06	2.1071e+07	4.8766e+07	2241100	2.0777e+06	588770	463520	1.0839e+06	2.022e+06	425250	6.4703e+06	3.3117e+06	848470	2.7226e+07	190760	18235000	3.5428e+06	392600	4.696e+06	40137000	936220	562840	1.6512e+06	2.6928e+06	1.6295e+06
AM2.8	Monday	1.4922e+06	7.4094e+06	799820	1.8813e+06	4.5686e+07	577990	5.9157e+06	2.606e+09	327360	311400	1.2517e+06	3452100	3.7783e+07	8.5802e+06	1.6535e+06	2.5309e+06	1.406e+06	181050	3.1925e+08	4.0657e+07	1.7515e+06	2.1963e+08	1.5774e+08	2.2875e+07	1.2491e+07	5.6716e+07	2.7345e+06	1.4819e+06	761090		925190	795310		2.918e+06	819380	1.9223e+06	2.1052e+07	515300	9.4677e+06	9.8939e+06	1.6094e+06	5.5467e+06	8.8723e+07	1.2792e+06		792580	2.0833e+06	1.2545e+06
AM2.8	Friday	2.6709e+06	2.2057e+07	859010	1619600	4.2906e+07	877150	4.4501e+06	3.088e+09	541090	387540	905690	3.1062e+06	4.8064e+07	1.0413e+07	1.4844e+06	3.9592e+06	1.3191e+06	182090	1.9405e+08	3.4139e+07	3.2623e+06	9.6527e+07	1.2511e+08	15427000	2.1937e+07	6.4661e+07	7.1057e+06	2.0305e+06	357620	378590	2.8385e+06	1.1476e+06		4.2147e+06	1.6818e+06	380100	1.7135e+07	172520	1.1537e+07	5.5412e+06	361470	6.2252e+06	2.7334e+07	1.5706e+06	1.4253e+06	949320	2.4053e+06
AM2.9	Monday	334500	8.0748e+06	311030	1.4541e+06	2.6529e+07	224400	654700	1.5592e+09	689350			3.7514e+06	1.1578e+07	3.2593e+06	325950	1.3829e+06	578530	260000	2.8359e+08	9.123e+07	2.1264e+06	7.5847e+07	1.4199e+08	1.6564e+07	1.8875e+07	5.3218e+07	2.0475e+06	1.3899e+06	334170	755580		1.2506e+06	411090	4.3171e+06	682310	863520	2.5315e+07	437620	1.4409e+07	1.0805e+07	1.2613e+06	5.0535e+06	5.0617e+07	1.0381e+06		1.564e+06	813640	549590
AM2.9	Friday		5.3157e+06	659470	1.4157e+06	3.6033e+07	320370	576830	1.1952e+09	567800		625820	1.8615e+06	1.2045e+07	2.784e+06		1.0921e+06		373160	3.0275e+08	9.7084e+07	2.797e+06	5.8402e+07	3.363e+08	1.9379e+07	5.1829e+07	4.8691e+07	812540	1181400		977650	604990	1251200	230250	3.7724e+06		2.062e+06	2.281e+07	215420	1.306e+07	7.3938e+06		6.8077e+06	1.0692e+07	1.0743e+06		1.6306e+06	2.684e+06
Log LFQintensity
ID	Day	A1BG	A2M	ACTB	ACTC1	ACTG1	AGT	AHSG	ALB	ALDH3A1	ALDOA	AMY1A	ANXA1	APOA1	APOA2	APOA4	APOH	ARHGDIB	ATRN	AZGP1	B2M	BASP1	BPIFA1	BPIFB1	BPIFB2	BPIFB4	C3	C4B	CALM3	CALML5	CALU	CAPS	CD59	CEACAM5	CFB	CFH	CFL1	CLU	CORO1A	CP	CRISP3	CST1	CST3	CST4	CSTB	CTSB	CTSD	CXCL17	DCD
AM2.1	Monday	6.17857	6.88815	5.58168	6.30527	7.71191	5.4565	6.15821	9.11123	5.5648	5.79054	5.59476	6.70048	7.58894	6.72556	6.25563	6.30833	6.20645	5.55008	8.46854	7.79584	6.60374	8.08246	8.6282	7.41127	7.25052	7.81942	6.64107	6.07817	6.21619	6.17794	5.76427			6.53051	5.41196	6.07511	7.61873	5.86577	7.1936	6.56925	6.30647	6.69067	7.7335	5.9914		6.02268	6.26515	5.68155
AM2.1	Friday	5.7076	6.59551		6.12015	7.25818		6.11661	9.08881			5.35305	6.36936	7.39473	6.50848	5.91547	6.08167		5.28919	8.48217	7.77748	6.24415	7.78868	8.69221	7.42672	7.31871	7.83405	6.73627		5.45217	6.01439	5.88239			6.46277	5.95693	5.94541	7.60362		7.16985	6.49328	6.13716	6.62735	8.08203	5.77121	5.68571	6.21614	6.35096	5.91673
AM2.2	Monday	6.02371	6.94276	6.16364	6.61929	7.95998	5.59626	6.37343	9.28946		6.3412	5.78566	6.59578	7.30765	6.08991		6.18772	6.88174	5.14734	8.4091	7.56157	6.77294	7.29728	7.77289	6.9687	6.56957	7.63986	6.18977	6.54496	6.22188	5.89618	5.98875	6.16791	5.16507	6.50006	6.1069	6.73779	7.21524	6.56526	7.09114	7.0794	5.88002	6.70754	7.51124	6.3352	5.6327	6.13723	6.34504	5.72221
AM2.2	Friday	6.68715	7.62125	5.56533	6.18267	7.4994	5.92826	6.67811	9.43441		5.55062	5.72103	6.34238	7.91072	7.21966	6.28339	6.47319	5.33385	5.25331	8.44468	7.56514	5.9889	8.08664	8.37645	7.37515	6.12208	7.78873	7.13931	5.53593	5.62348	6.13446				6.69962	6.00186	6.06811	7.30209	5.41221	7.23727	6.89256	5.82631	6.71193	7.64462	6.13014	5.76127	6.225	6.25575	5.6771
AM2.3	Monday	5.63756	5.92734	5.79308		7.77762		6.40574	9.12772	5.95125	5.95801	5.50395	6.72266	7.09019	5.95111	6.00277		6.25821	5.22536	8.45778	7.96537	6.71363	7.37365	7.84639	7.04524	6.748	7.8736	5.56386	6.58415	5.78363	5.94415	6.45538	5.99476	5.55633	6.68588	5.69683	6.33098	7.57095	6.49974	7.30099	6.65695		6.76577	7.87209	6.3353		6.22391	6.26496	5.8038
AM2.3	Friday	6.83673	7.673	6.06502	6.67118	7.93246	5.97765	6.78936	9.56189	5.87284	6.54564	5.45431	6.39791	8.02833	6.96976	6.59143	6.58494	6.57693	5.14283	8.08016	7.49966	6.4625	7.48868	7.76512	6.67228	6.58815	8.0898	7.33043	6.31708	5.5492	5.57687			4.92606	6.82736	6.79585	6.72869	7.34934	6.50022	7.30481	6.14445	5.52883	6.32288	7.55664	6.12248		5.8421	5.8172	5.34567
AM2.4	Monday	6.42449	7.47413	5.89	5.75725	7.5519	5.59709	6.82576	9.38135		5.5063		5.94978	7.58287	6.63412	6.50659	6.56189	6.43662	5.05111	8.60765	7.51134	6.35513	7.61257	7.94683	6.67973	7.03084	7.79183	5.70592	6.22683		5.63404	5.64941	6.1611		6.78598	6.27152	6.26378	7.40187	5.92081	7.14541	6.16988	6.48906	6.37849	8.05131			6.01641	6.48585	5.90813
AM2.4	Friday	6.59426	7.71678	5.65838	6.50131	7.69254	5.69782	6.59537	9.40171		5.74933		6.24092	7.7208	6.78181	6.20126	6.36682	6.32375		8.30343	7.46394	6.43278	7.74081	8.04638	6.59105	7.20553	7.99891	6.64059	6.2093		5.73217		5.57737		6.79738	6.67778	6.40603	7.38176	6.05219	7.25816	5.61534	6.17511	6.34088	7.89115	5.9275	5.4853	5.46715	5.97001	5.72992
AM2.5	Monday		6.29372			7.27905			8.96164	5.93983			6.49988	7.21683	6.52955		5.55485		5.26832	8.39407	7.83551	6.20273	8.54807	8.76546	7.24679	7.25334	7.85701	5.84671	6.01745	5.49925	5.93451			5.46786	5.24112	5.52764		7.5526		7.15776	6.57051	6.11474	6.79794	7.57145	5.9006		6.2481		5.74302
AM2.5	Friday	6.33794	7.27621	6.12064	6.71326	7.79878	5.77182	6.64685	9.36288	5.70075	6.087	5.57051	6.4138	7.57128	6.8114	5.72826	6.48266	6.27596	5.27529	8.33528	7.72327	6.31821	8.53014	8.76913	7.29745	6.5892	7.79788	6.85437	6.3105	5.95388	5.53776		6.05896		6.34887	6.02747	6.65734	7.21421	5.97569	6.96073	6.91816	6.0393	6.8158	7.35894	6.22407	5.53517	6.10151	6.07657	5.38434
AM2.6	Monday	5.55139		5.80636	6.63033	7.75074	5.58831	6.22131	9.08059	6.75062	6.52428	5.56995	7.24991	6.80559	5.51294	5.95477	6.12349	5.68417		8.49654	7.7112	6.35349	8.25457	8.33858	7.5576	7.72631	7.31904	5.62941	6.64123	6.64925	5.80689	5.72066	6.02653	6.19835	5.98485		6.50806	7.37446	5.26338	6.85766	6.64007	5.86285	6.89341	6.84849	6.68379	5.71361	6.38943	6.36914	5.47864
AM2.6	Friday	5.90233	6.20366	5.52178	6.23155	7.54902	5.38065	6.118	9.04044	6.01641	5.79185	5.82176	6.91216	7.07063	5.9938	5.43279	6.01254		5.5196	8.55155	7.71915	6.29354	8.21021	8.49568	7.78154	7.70233	7.44744	5.82597	6.17952	5.99602	5.90456	6.031	5.51499	5.04513	6.26734		6.15779	7.51656	5.46105	7.04517	6.62807	6.25821	7.11146	7.51461	6.59746	5.67127	6.43834	6.36014	5.52633
AM2.7	Monday	5.56942	6.34945	5.55133	6.17067	7.47004		6.61194	9.21935	6.51768	5.91779	5.67021	6.7177	7.11498	6.48593	5.60734	6.20369	5.60997		8.36021	7.86065	6.31161	8.32313	8.62229	6.99923	6.97574	7.74389	6.48429	6.34155	5.90659	5.61163	5.68748	6.09093	5.27905	6.9349	6.15954	6.0291	7.33981	5.44652	7.16397	6.46208	5.39564	6.53429	7.59181	6.00415	5.51342	6.17289	6.12349	5.58493
AM2.7	Friday	5.91257	6.6715	5.78725	6.26534	7.41858	5.21072	6.58985	9.21783	5.34768	5.5532	6.10237	6.63229	6.97406	6.11949		6.40197		4.95105	8.30363	7.71345	6.73828	8.29411	8.57115	6.90432	7.32369	7.68812	6.35046	6.31758	5.76995	5.66607	6.03499	6.30578	5.62864	6.81092	6.52005	5.92864	7.43498	5.28049	7.26091	6.54935	5.59395	6.67173	7.60354	5.97138	5.75038	6.2178	6.4302	6.21205
AM2.8	Monday	6.17383	6.86978	5.90299	6.27446	7.65978	5.76192	6.77201	9.41597	5.51503	5.49332	6.0975	6.53808	7.5773	6.9335	6.2184	6.40327	6.14799	5.2578	8.50413	7.60914	6.24341	8.34169	8.19794	7.35936	7.0966	7.75371	6.43688	6.17082	5.88144		5.96623	5.90054		6.46509	5.91349	6.28382	7.32329	5.71206	6.97624	6.99537	6.20666	6.74403	7.94804	6.10694		5.89904	6.31875	6.09847
AM2.8	Friday	6.42666	7.34355	5.934	6.20941	7.63252	5.94307	6.64837	9.48968	5.73327	5.58832	5.95698	6.49223	7.68182	7.01758	6.17155	6.59761	6.12028	5.26029	8.28791	7.53325	6.51352	7.98465	8.09729	7.18828	7.34118	7.81064	6.85161	6.3076	5.55342	5.57817	6.45309	6.05979		6.62477	6.22577	5.5799	7.23388	5.23684	7.06209	6.7436	5.55807	6.79415	7.4367	6.19607	6.15391	5.97741	6.38117
AM2.9	Monday	5.5244	6.90713	5.4928	6.16259	7.42372	5.35102	5.81604	9.1929	5.83844			6.57419	7.06363	6.51312	5.51315	6.14079	5.76233	5.41497	8.45269	7.96014	6.32764	7.87994	8.15226	7.21917	7.27589	7.72606	6.31122	6.14298	5.52397	5.87828		6.09712	5.61394	6.63519	5.83398	5.93627	7.40338	5.6411	7.15863	7.03362	6.10082	6.70359	7.7043	6.01624		6.19424	5.91043	5.74004
AM2.9	Friday		6.72556	5.8192	6.15097	7.5567	5.50565	5.76105	9.07744	5.7542		5.79645	6.26986	7.08081	6.44467		6.03826		5.5719	8.48108	7.98715	6.44669	7.76643	8.52673	7.28733	7.71457	7.68745	5.90984	6.0724		5.99018	5.78175	6.09733	5.3622	6.57662		6.31429	7.35813	5.33329	7.11594	6.86887		6.833	7.02906	6.03113		6.21235	6.42878
[truncated: 148 more columns]

## Sheet: Multiimmunoassay
Individual	Year	CTACK	ENA-78	Eotaxin	Eotaxin-2	Eotaxin-3	EPO	FLT3L	Fractalkine	G-CSF	GM-CSF	GRO-alpha	I-309	IFN-α2a	IFN-β	IFN-γ	IL-10	IL-12/IL-23p40	IL-12p70	IL-13	IL-15	IL-16	IL-17A	IL-17A/F	IL-17B	IL-17C	IL-17D	IL-17E/IL-25	IL-17F	IL-18	IL-1RA	IL-1α	IL-1β	IL-2	IL-21	IL-22	IL-23	IL-27	IL-29/IFN-L1	IL-2Ra	IL-3	IL-31	IL-33	IL-4	IL-5	IL-6	IL-7	IL-8	IL-9
AM1	1	0.455875	0.197925	8.14301	2.77137	2.73523	1.32667	0.568492	20.2898	15.4973	0.0466336	30.9876	2.60005	0.799855	957.202	1.77443	0.0585445	2.00786	0.199081	2.29452	0.191544	22.8273	0.851542	1.25216	10.6625	3.18322	17.0909	0.357336	47.7519	17.7432	4975.53	415.298	24.7739	0.1716	8.3762	0.0593286	2.37956	10.1828	0.39006	41.7585	18.4361	13.6121	0.272652	0.0357384	0.400564	0.100655	0.675677	56.6767	0.759368
AM2	1	0.455875	2.0742	8.14301	26.8293	13.5874	1.32667	10.7707	111.016	1263.29	394.033	3447.18	12.8714	0.92172	2401.82	11.6481	1.515	0.711302	3.49337	4.31282	3.42724	1.43387	0.851542	1.25216	0.746803	0.637768	17.0909	0.357336	47.7519	23.0412	798.482	305.351	12.9811	5.48659	8.3762	0.0593286	0.621334	10.1828	0.189975	14.7651	9.12323	13.6121	0.272652	1.00245	0.909375	554.008	1.1139	3130.3	0.085015
AM3	1	0.455875	6.71622	8.14301	39.0086	9.69054	1.32667	13.5864	83.4763	13791.2	4190.75	5726.69	31.0436	2.38812	1671.19	27.7938	2.04752	2.13608	4.42714	8.06353	2.62454	2.13718	0.851542	1.25216	0.746803	3.84283	17.0909	0.357336	47.7519	16.7069	470.355	391.546	17.9801	9.97322	8.3762	0.0593286	0.621334	10.1828	0.189975	14.7651	9.12323	13.6121	0.272652	1.50429	1.33433	2328.08	6.83946	3227.47	0.085015
AM4	1	1.55557	3.30103	8.14301	21.5044	10.3752	1.32667	12.7381	138.23	1212.93	320.573	5145.76	12.5779	1.02062	1968.21	9.73768	1.37622	1.38907	2.62314	7.13503	3.69015	1.43387	0.851542	1.25216	0.746803	0.637768	17.0909	0.357336	47.7519	23.1452	888.91	265.851	13.218	7.28444	8.3762	0.0593286	0.621334	10.1828	0.189975	14.7651	9.12323	13.6121	0.272652	1.01346	1.05363	211.877	1.9713	3138.6	0.085015
AM5	1	5.55189	71.3548	96.7529	169.018	50.1425	2.85971	0.440801	721.926	148.415	0.125388	4966.09	41.2698	1.44254	590.803	1.77443	0.0664015	2.77439	0.199081	18.1225	1.32279	12.0526	11.2907	9.49685	2.94475	3.75807	17.0909	1.79326	222.586	6.22167	519.008	1.10706	0.533311	0.1716	8.3762	0.158189	1.42399	17.2796	0.730237	14.7651	9.12323	13.6121	0.272652	0.0649297	0.192252	0.860875	13.2567	158.095	0.085015
AM1	2	0.455875	0.918966	8.14301	8.13868	2.73523	1.32667	0.144519	20.2898	4.92089	0.0466336	50.8136	2.60005	0.50851	820.322	1.77443	0.0300191	0.711302	0.199081	2.29452	0.191544	28.7069	0.851542	1.25216	0.746803	0.637768	17.0909	0.357336	47.7519	9.11344	1803.84	29.2321	0.35897	0.1716	8.3762	0.0593286	0.621334	10.1828	0.189975	14.7651	9.12323	13.6121	0.272652	0.0357384	0.0917756	0.0587942	0.314653	5.31539	0.085015
AM2	2	0.455875	1.88866	8.14301	31.2784	2.73523	1.32667	11.8871	112.384	1115.9	540.621	4536.76	2.60005	0.50851	2245.83	15.1521	1.46214	1.54435	3.22597	4.1296	3.13703	1.43387	0.851542	1.25216	0.746803	0.637768	17.0909	0.357336	47.7519	36.0982	753.323	425.146	19.7379	7.02224	8.3762	0.0593286	0.621334	10.1828	0.189975	14.7651	9.12323	13.6121	0.272652	1.39385	1.33114	565.102	1.80824	3118.79	0.085015
AM3	2	0.77312	0.756018	8.14301	15.6115	6.64098	1.32667	10.5422	131.453	146.708	80.8366	1214.73	6.47262	0.50851	2349.23	1.90308	0.392849	0.711302	1.65426	4.79397	3.67532	1.43387	0.851542	1.25216	0.746803	0.637768	17.0909	0.357336	47.7519	9.7281	556.918	82.8143	3.49657	1.03869	8.3762	0.0593286	0.621334	10.1828	0.189975	14.7651	9.12323	13.6121	0.272652	0.252105	0.070674	49.4462	0.314653	1509.12	0.085015
AM4	2	0.455875	23.6887	8.14301	64.6505	5.25188	1.32667	11.3751	99.3573	17418.6	3401.01	6021.16	44.3817	2.43981	2109.91	34.7027	11.6497	4.56845	7.47409	11.9416	3.1722	1.43387	0.851542	4.15731	0.746803	11.7575	17.0909	0.357336	47.7519	6.686	236.625	123.128	14.9531	9.65312	8.3762	0.0593286	0.621334	10.1828	0.189975	14.7651	9.12323	13.6121	0.272652	1.91052	3.32712	3094.92	7.72944	3070.14	0.085015
AM5	2	0.455875	568.344	38.8378	142.024	9.29873	1.32667	0.144519	272.397	167.922	0.159191	6194.42	17.4712	1.51048	542.115	16.2253	0.110351	2.36263	0.199081	9.33152	1.08472	53.8723	9.08342	5.10454	0.746803	8.909	17.0909	0.357336	47.7519	9.10762	3494.89	4.88616	4.86024	0.1716	8.3762	5.8693	0.621334	10.1828	0.583994	14.7651	9.12323	13.6121	0.272652	0.0586368	0.364442	3.12991	9.57367	330.082	0.085015
[truncated: 23 more columns]
